# Supplementary material for: How many species in the United States warrant consideration for Endangered Species Act protection?
Source: PeerJ. 2026 Jan 27;14:e20692. doi: 10.7717/peerj.20692 (PMC12857552; doi:10.7717/peerj.20692)
Supplement: Supplemental Information 1 [file peerj-14-20692-s001.xls]

## Sheet: Sheet1
Listed Date	G_PRIMARY_COMMON_NAME	Informal Taxa	Listed	Withdrawn	Negative	Challenging Neg?	Candidate When Petitioned	WBP Finding	Proposed	Workplan Yr	Type	Extinct
	Eastern Ribbonsnake - Lower Florida Keys			1							Herp
	South Florida Rainbow Snake				1						Herp	1
	Kirtland's Snake				1	1				FY 17 MDL	Herp
	Florida Keys Mole Skink		1						1	FY 17 MDL	Herp
	Smokies Needlefly	Insect									Insect
	Blueridge Springfly	Insect								FY 21 Bin 3	Insect
	Lobed Roachfly	Insect								FY 21 Bin 3	Insect
	Tennessee Forestfly	Insect									Insect
	Smokies Snowfly			1							Insect
	Sevier Snowfly	Insect									Insect
	Louisiana Needlefly	Insect									Insect
	Virginia Stone	Insect								FY 21 Bin 3	Insect
	Karst Snowfly	Insect									Insect
	Cobblestone Tiger Beetle				1					FY 19 MDL	Insect
	Barbour's Map Turtle				1					FY 17 MDL	Herp
	Striped Mud Turtle - Lower Florida Keys			1							Herp
	Western Chicken Turtle	Turtle								FY 22 Bin 3	Herp
	Black-knobbed Map Turtle	Turtle									Herp
	Pascagoula Map Turtle		1								Herp
	Northern Red-bellied Cooter			1						FY 23 Bin 2	Herp
	Florida Red-bellied Turtle - Florida Panhandle	Turtle									Herp
	Alabama Map Turtle		1								Herp
	Escambia Map Turtle		1								Herp
	Georgia Blind Salamander				1					FY 23 Bin 3	Herp
04/07/2021 Missouri DPS	Hellbender		1			1				FY 18 MDL	Herp
	Gulf Hammock Dwarf Siren	Amphibian									Herp
	One-toed Amphiuma			1							Herp
	Florida Bog Frog				1						Herp
	Cumberland Dusky Salamander	Amphibian									Herp
	West Virginia Spring Salamander		1						1	FY 20 Bin 3	Herp
	Chamberlain's Dwarf Salamander	Amphibian									Herp
2021-06-09	Neuse River Waterdog		1							FY 17 Bin 2	Herp
	Seepage Salamander			1							Herp
2018-02-02	Black Warrior Waterdog		1				1			FY 16 MDL	Herp
	Patch-nosed Salamander			1							Herp
	Streamside Salamander	Amphibian								FY 23 Bin 3	Herp
	Tennessee Cave Salamander	Amphibian			1					FY 23 Bin 3	Herp
	Oklahoma Salamander			1						FY 20 Bin 2	Herp
	Florida Cave Amphipod	Invertebrate									Crustacean
	Morrison's Cave Amphipod				1					FY 20 Bin 2	Crustacean
	Cooper's Cave Amphipod				1					FY 20 Bin 2	Crustacean
	Minute Cave Amphipod				1					FY 20 Bin 2	Crustacean
	Hobb's Cave Amphipod	Invertebrate									Crustacean
	Tidewater Amphipod				1					FY 19 Bin 2	Crustacean
	MacGillivray's seaside sparrow				1					FY 18 MDL	Bird
	Florida Sandhill Crane				1					FY 18 Bin 2	Bird
2020-10-08	Black Rail		1							FY 18 MDL	Bird
	Rare Skipper			1							Insect
	Dukes' Skipper	Butterfly								FY 21 Bin 3	Insect
	Palatka Skipper	Butterfly								FY 21 Bin 3	Insect
	Linda's Roadside-skipper	Butterfly									Insect
	Little Oecetis Longhorn Caddisfly	Insect									Insect
	Logan's Agarodes Caddisfly	Insect									Insect
	Sarah's Hydroptila Caddisfly				1						Insect
	Setose Cream and Brown Mottled Microcaddisfly			1							Insect
	Morse's Little Plain Brown Sedge			1							Insect
	Rogue Creek Hydroptila Caddisfly				1						Insect
	Sykora's Hydroptila Caddisfly	Insect									Insect
	Three-tooth Triaenodes Caddisfly	Insect									Insect
	Florida Brown Checkered Summer Sedge				1						Insect
	Carolina Hemlock	Plant									Plant
	Woodville Karst Cave Crayfish				1						Crustacean
	Coastal Lowland Cave Crayfish	Crayfish									Crustacean
	Ouachita Burrowing Crayfish			1						FY 21 Bin 3	Crustacean
	Beautiful Crayfish			1						FY 22 Bin 3	Crustacean
	Silver Glen Springs Crayfish	Crayfish									Crustacean
	Speckled Burrowing Crayfish	Crayfish								FY 20 Bin 3	Crustacean
	Lagniappe Crayfish			1							Crustacean
	Chattooga River Crayfish			1							Crustacean
	Spinytail Crayfish	Crayfish								FY 20 Bin 3	Crustacean
	Alachua Light Fleeing Cave Crayfish			1							Crustacean
	Calcasieu Crayfish	Crayfish									Crustacean
	Coastal Flatwoods Crayfish	Crayfish									Crustacean
	Big South Fork Crayfish			1							Crustacean
	Oktibbeha Riverlet Crayfish	Crayfish									Crustacean
	Coldwater Crayfish				1					FY 19 Bin 3	Crustacean
	Least Crayfish			1							Crustacean
	Miami Cave Crayfish		1						1	FY 21 Bin 2	Crustacean
	Blackbarred Crayfish			1							Crustacean
	Appalachian Cave Crayfish			1							Crustacean
	Tombigbee Riverlet Crayfish	Crayfish								FY 22 Bin 3	Crustacean
	Irons Fork Burrowing Crayfish			1						FY 21 Bin 3	Crustacean
	Hatchie Burrowing Crayfish			1							Crustacean
	Elk River Crayfish				1					FY 18 Bin 2	Crustacean
	Orlando Cave Crayfish	Crayfish									Crustacean
	Spiny Scale Crayfish	Crayfish								FY 22 Bin 3	Crustacean
	Hiwassee Headwater Crayfish			1						FY 21 Bin 2	Crustacean
	Burrowing Bog Crayfish			1							Crustacean
	Coosawattae Crayfish			1						FY 21 Bin 3	Crustacean
	Jefferson County Crayfish			1							Crustacean
	Slenderwrist Burrowing Crayfish	Crayfish									Crustacean
	Hardin Crayfish	Crayfish									Crustacean
	Greensboro Burrowing Crayfish				1						Crustacean
	Slenderclaw Crayfish		1							FY 18 MDL	Crustacean
	Blood River Crayfish				1						Crustacean
	Shelta Cave Crayfish	Crayfish									Crustacean
	Lean Crayfish			1							Crustacean
	Broad River Burrowing Crayfish			1							Crustacean
	Big Blue Springs Cave Crayfish				1					FY 17 MDL	Crustacean
	Alabama Cave Crayfish			1							Crustacean
	Crested Riverlet Crayfish	Crayfish								FY 21 Bin 3	Crustacean
	Greenbrier Cave Crayfish	Crayfish									Crustacean
	Panama City Crayfish		1							FY 17 MDL	Crustacean
	Broad River Spiny Crayfish	Crayfish									Crustacean
	Saline Burrowing Crayfish			1							Crustacean
	Little Tennessee Crayfish			1						FY 23 Bin 3	Crustacean
	Mammoth Spring Crayfish	Crayfish								FY 20 Bin 3	Crustacean
	Yalobusha Riverlet Crayfish	Crayfish								FY 21 Bin 3	Crustacean
	Bayou Bodcau Crayfish			1							Crustacean
	Newberry Burrowing Crayfish	Crayfish									Crustacean
	Sucarnoochee River Crayfish			1							Crustacean
	Orange Lake Cave Crayfish	Crayfish									Crustacean
	Chickamauga Crayfish			1							Crustacean
	Obey Crayfish			1						FY 20 Bin 2	Crustacean
	Conasauga Blue Burrower			1							Crustacean
	Regal Burrowing Crayfish			1							Crustacean
	Yazoo Crayfish				1					FY 22 Bin 3	Crustacean
	Florida Cave Crayfish	Crayfish									Crustacean
	New River Crayfish			1							Crustacean
	Jackson Prairie Crayfish	Crayfish								FY 21 Bin 3	Crustacean
	Chowanoke Crayfish				1					FY 19 Bin 3	Crustacean
	Chauga Crayfish			1						FY 23 Bin 3	Crustacean
	Pristine Crayfish				1					FY 21 Bin 3	Crustacean
	Shutispear Crayfish			1						FY 19 Bin 3	Crustacean
	Bearded Red Crayfish			1						FY 19 Bin 2	Crustacean
	Brawleys Fork Crayfish		1						1	FY 22 Bin 3	Crustacean
	Tennessee Cave Crayfish			1							Crustacean
	Dougherty Plain Cave Crayfish			1							Crustacean
	Florida Cave Crayfish (DUPLICATE Petition included lucifugus and lucifugus lucifugus)	Crayfish									Crustacean
	Cypress Crayfish	Crayfish									Crustacean
	Mississippi Flatwoods Crayfish			1						FY 19 Bin 2	Crustacean
	Spider Cave Crayfish	Crayfish									Crustacean
	Angular Dwarf Crayfish				1						Crustacean
	Black Creek Crayfish	Crayfish								FY 20 Bin 2	Crustacean
	Pallid Cave Crayfish	Crayfish									Crustacean
	Mimic Crayfish	Crayfish									Crustacean
	Piedmont Blue Burrower			1							Crustacean
	Grandfather Mountain Crayfish			1							Crustacean
	Putnum County Cave Crayfish	Crayfish									Crustacean
2016-05-09	Big Sandy Crayfish		1								Crustacean
	Bigcheek Cave Crayfish	Crayfish									Crustacean
	Kisatchie Painted Crayfish	Crayfish									Crustacean
	Etowah Crayfish			1							Crustacean
	Santa Fe Cave Crayfish	Crayfish									Crustacean
	Edmund's Snaketail	Dragonfly									Insect
	Appalachian Snaketail			1							Insect
	Purple Skimmer	Dragonfly									Insect
	Texas Emerald (Big Thicket)			1						FY 23 Bin 3	Insect
	Mountain River Cruiser	Dragonfly									Insect
	Ozark Emerald			1							Insect
	Say's Spiketail			1							Insect
	Calvert's Emerald	Dragonfly									Insect
	Tennessee Clubtail	Dragonfly									Insect
	Yellow-sided Clubtail	Dragonfly									Insect
	Septima's Clubtail	Dragonfly									Insect
	Southern Snaketail	Dragonfly									Insect
	Cherokee Clubtail	Dragonfly									Insect
	Westfall's Clubtail	Dragonfly									Insect
	Florida Fairy Shrimp				1						Crustacean	1
	Thin-wall Quillwort	Plant									Plant
1	Winter Quillwort (Evergreen Quillwort)			1							Plant
	Smooth-barked St. John's-wort	Plant									Plant
	Panhandle Lily			1							Plant
	Water Stitchwort			1						FY 23 Bin 3	Plant
	Correll's False Dragon-head	Plant									Plant
1	Spathulate Seedbox (Creeping smallflower)			1							Plant
	Harper's Fimbristylis	Plant									Plant
	Boykin's Lobelia	Plant									Plant
1	Variable-leaved Indian-plantain			1							Plant
	Narrowleaf Naiad	Plant									Plant
	Raven's Seedbox	Plant									Plant
	Purple Balduina (Purple honeycomb head)				1					FY 19 Bin 2	Plant
1	Thorne's Beakrush			1							Plant
1	Long Beach Seedbox			1							Plant
	Wherry's Sweet Pitcherplant	Plant									Plant
	Hartwrightia	Plant									Plant
	Impressed-nerved Sedge	Plant									Plant
	Texas Trillium	Plant									Plant
	Kral's Yellow-eyed-grass	Plant									Plant
	Harper's Heartleaf	Plant									Plant
	Ciliate-leaf Tickseed	Plant									Plant
1	Bay Boneset (Swamp Justiceweed)			1							Plant
1	West Florida Cow-lily			1							Plant
	Bog Spicebush	Plant								FY 23 Bin 3	Plant
	Tennessee Pondweed	Plant									Plant
	Apalachicola Wild Indigo	Plant								FY 23 Bin 3	Plant
	Georgia Leadplant	Plant									Plant
	Rockcastle Wood-Aster			1							Plant
	Yadkin River Goldenrod				1		1				Plant
	Meadow Joint-vetch	Plant								FY 19 Bin 5	Plant
	Florida Willow	Plant									Plant
	Small-flower Meadow-beauty	Plant									Plant
1	Narrowleaf Carolina Scalystem			1						FY 19 Bin 2	Plant
	Hall's Bulrush				1					FY 19 Bin 3	Plant
	Curtis' Loosestrife	Plant									Plant
	Swamp Buckthorn (Georgia Bully)				1						Plant
	Edison's Ascyrum				1					FY 19 Bin 2	Plant
1	Cape Fear Spatterdock			1						FY 20 Bin 2	Plant
	Florida Lowland Loosestrife				1					FY 19 Bin 2	Plant
1	Southern Meadowrue			1							Plant
	Sun-facing Coneflower	Plant									Plant
	Ocmulgee Skullcap		1						1	FY 19 Bin 2	Plant
1	Bryson's Sedge			1							Plant
	Gulf Sweet Pitcherplant	Plant									Plant
	Eared Coneflower	Plant									Plant
	Texas Screwstem	Plant								FY 19 Bin 3	Plant
	Panhandle Meadow-beauty	Plant									Plant
	West's Flax	Plant									Plant
	Cape Sable Orchid				1					FY 18 Bin 1	Plant
	Small-headed Pipewort	Plant									Plant
1	Rough-stemmed Aster			1						FY 19 Bin 3	Plant
1	Lobed Barren-strawberry			1							Plant
	Hairy-peduncled Beakrush	Plant									Plant
	Wire-leaved Dropseed	Plant									Plant
1	Cumberland Reed Grass (Rivergrass)			1							Plant
	Big Cypress Epidendrum				1					FY 18 Bin 1	Plant
	Florida Pondweed	Plant									Plant
1	Bear Tupelo			1							Plant
1	Shinner's Sunflower			1							Plant
	Yellow Anisetree				1						Plant
	Ocala Vetch				1						Plant
1	Godfrey's Privet			1							Plant
	Godfrey's Stitchwort	Plant									Plant
	Carolina Birds-in-a-nest			1							Plant
1	Elliott's Croton			1							Plant
	Black-bract Pipewort	Plant									Plant
1	Carolina Bishopweed			1							Plant
	Clam-shell Orchid				1						Plant
	Seaside Alder				1						Plant
	Henry's Spider-lily	Plant									Plant
	Large-flowered Barbara's-buttons	Plant									Plant
1	Southern Racemose Goldenrod			1							Plant
	Doll's-daisy				1					FY 19 Bin 2	Plant
	Southern Appalachian Purple Pitcherplant	Plant									Plant
	Coal Darter		1						1		Fish
	Peppered Shiner (Colorless shiner)	Fish								FY 23 Bin 3	Fish
	Ozark Shiner	Fish								FY 23 Bin 3	Fish
	Bluehead Shiner			1							Fish
	Northern Cavefish				1					FY 21 Bin 3	Fish
	Striated Darter	Fish									Fish
	Popeye Shiner			1						FY 22 Bin 3	Fish
	Halloween Darter	Fish									Fish
	Longhead Darter				1					FY 19 MDL	Fish
	Sickle Darter		1							FY 20 MDL	Fish
	Piebald Madtom	Fish								FY 22 Bin 3	Fish
	Bankhead Darter	Fish									Fish
	Ashy Darter				1					FY 18 MDL	Fish
	Barrens Darter				1	1				FY 18 MDL	Fish
	Bluestripe Darter	Fish								FY 23 Bin 5	Fish
	Warrior Darter			1							Fish
	Broadstripe Shiner			1							Fish
	Crystal Darter				1						Fish
	Robust Redhorse	Fish									Fish
11/19/2020 Upper Coosa DPS	Frecklebelly Madtom		1							FY 20 MDL	Fish
	Caddo Madtom			1						FY 22 Bin 3	Fish
	Paleback Darter			1						FY 22 Bin 3	Fish
	Ouachita Madtom			1							Fish
	Shawnee Darter				1						Fish
	Sicklefin Redhorse				1					FY 17 MDL	Fish
	Bridled Darter				1	1				FY 17 MDL	Fish
2018-12-21	Candy Darter		1							FY 17 MDL	Fish
	Holiday Darter				1					FY 17 MDL	Fish
	Altamaha Shiner			1							Fish
2019-01-28	Trispot Darter		1							FY 17 MDL	Fish
	Egg-mimic Darter			1							Fish
	Orangefin Madtom	Fish								FY 22 Bin 3	Fish
2021-06-09	Carolina Madtom		1							FY 17 Bin 1	Fish
	Longnose Darter	Fish								FY 20 Bin 2	Fish
	Ozark Chub				1					FY 19 Bin 2	Fish
	Rocky Shiner	Fish									Fish
	Tippecanoe Darter			1						FY 18 Bin 2	Fish
	Carolina Pygmy Sunfish			1						FY 19 Bin 2	Fish
	Chesapeake Logperch	Fish								FY 23 Bin 4	Fish
	Saddled Madtom			1							Fish
	Smallscale Darter				1					FY 23 Bin 3	Fish
	Spotted Darter				1						Fish
	Blackfin Sucker				1					FY 17 Bin 2	Fish
	Tuscumbia Darter	Fish									Fish
2019-11-20	Barrens Topminnow		1							FY 18 MDL	Fish
	Bluestripe Shiner			1							Fish
2011-09-08	Laurel Dace		1				1				Fish
	Alabama Shad				1						Fish
	Tallapoosa Orb	Mussel									Mollusk
2012-10-10	Southern Kidneyshell		1				1				Mollusk
	Southern Lance			1							Mollusk
	Spectaclecase		1				1				Mollusk
	Rayed Creekshell			1							Mollusk
	Canoe Creek Clubshell		1							FY 20 MDL	Mollusk
2013-10-17	Rabbitsfoot		1				1				Mollusk
	Green Floater		1						1	FY 20 Bin 3	Mollusk
	Tennessee Pigtoe		1						1	FY 20 Bin 2	Mollusk
	Pyramid Pigtoe (Pink Pigtoe)		1		1				1	FY 18 Bin 2	Mollusk
2012-10-10	Choctaw Bean		1				1				Mollusk
	Tennessee Clubshell		1						1	FY 20 Bin 2	Mollusk
	Southern Elktoe		1						1	FY 20 Bin 2	Mollusk
	Salamander Mussel		1						1	FY 23 Bin 3	Mollusk
	Atlantic Pigtoe		1							FY 17 MDL	Mollusk
2012-03-15	Rayed Bean		1				1				Mollusk
2012-04-12	Sheepnose		1				1				Mollusk
	St. John's Elephantear			1							Mollusk
	Inflated Spike			1							Mollusk
	Savannah Lilliput			1						FY 20 Bin 2	Mollusk
	Delicate Spike	Mussel									Mollusk
	Purple Lilliput				1					FY 19 Bin 2	Mollusk
	Tennessee Heelsplitter				1					FY 22 Bin 3	Mollusk
	Altamaha Arcmussel			1							Mollusk
	Alabama Hickorynut	Mussel								FY 23 Bin 3	Mollusk
2012-10-10	Southern Sandshell		1				1				Mollusk
	Longsolid		1							Fy 18 Bin 2	Mollusk
	Inflated Floater			1							Mollusk
2016-11-07	Suwannee Moccasinshell		1								Mollusk
	Western Fanshell		1							FY 20 Bin 3	Mollusk
	Waccamaw Fatmucket			1						FY 22 Bin 3	Mollusk
	Warrior Pigtoe			1							Mollusk
	Round Hickorynut		1							FY 18 Bin 2	Mollusk
	Alabama Spike	Mussel									Mollusk
2012-10-10	Tapered Pigtoe		1				1				Mollusk
2012-10-10	Fuzzy Pigtoe		1				1				Mollusk
2012-10-10	Round Ebonyshell		1				1				Mollusk
2012-03-15	Snuffbox		1				1				Mollusk
2018-05-03	Yellow Lance		1							FY 17 MDL	Mollusk
	Ouachita Creekshell				1						Mollusk
	Alabama Rainbow	Mussel									Mollusk
	Apalachicola Floater			1						FY 18 Bin 4	Mollusk
	Cumberland Moccasinshell		1						1	Fy 20 Bin 2	Mollusk
	Coosa Creekshell	Mussel									Mollusk
	Kentucky Creekshell	Mussel	1							FY 20 Bin 3	Mollusk
	Brook Floater				1	1				FY 18 Bin 2	Mollusk
	Brother Spike			1							Mollusk
2012-10-10	Narrow Pigtoe		1				1				Mollusk
	Helmet Rocksnail			1							Mollusk
	Ponderous Siltsnail	Snail									Mollusk
	Prune Elimia			1							Mollusk
	Dense Hydrobe Snail			1							Mollusk
	Engraved Elimia	Snail									Mollusk
	Enterprise Siltsnail			1							Mollusk
	Caper Elimia			1							Mollusk
	Mud Elimia			1							Mollusk
	Domed Ancylid	Snail									Mollusk
	Princess Elimia	Snail									Mollusk
	Cockle Elimia	Snail									Mollusk
	Ozark Pyrg				1					FY 18 Bin 1	Mollusk	1
	Black Mudalia				1		1			FY 17 MDL	Mollusk
	Arkansas Mudalia				1	1					Mollusk
	Ample Elimia			1							Mollusk
	Knobby Rocksnail			1							Mollusk
	Wekiwa Hydrobe Snail			1							Mollusk
	Ichetucknee Siltsnail				1						Mollusk
	Wekiwa Siltsnail			1							Mollusk
	Walnut Elimia			1							Mollusk
	Nodulose Coosa River Snail	Snail									Mollusk
	Spiny Riversnail	Snail									Mollusk
	Compact Elimia			1							Mollusk
	Corpulent Hornsnail	Snail									Mollusk
	Cobble Elimia			1							Mollusk
	Round-rib Elimia	Snail									Mollusk
	Freemouth Hydrobe Snail			1							Mollusk
	Reverse Pebblesnail	Snail									Mollusk
	Clifton Spring Hydrobe Snail			1							Mollusk
	Spider Elimia	Snail								FY 22 Bin 3	Mollusk
	Cylinder Elimia			1							Mollusk
	Skirted Hornsnail			1							Mollusk
	Smooth Mudalia			1							Mollusk
	Magnificent Ramshorn		1						1		Mollusk
	Lilyshoals Elimia	Snail									Mollusk
	Spotted Rocksnail	Snail									Mollusk
	Beaverpond Marstonia				1					FY 17 MDL	Mollusk	1
	Ocmulgee Marstonia			1							Mollusk
	Blue Spring Hydrobe Snail			1							Mollusk
	Manitou Cavesnail	Snail									Mollusk
	Elegant Elimia	Snail									Mollusk
	Pygmy Siltsnail	Snail									Mollusk
	Shortspire Hornsnail			1							Mollusk
	Acute Elimia	Snail									Mollusk
	Louisiana Eyed Silkmoth			1							Insect
1	Bighorn hornwort (Megaceros aenigmaticus)			1						FY 19 Bin 2	Plant
	Rye Cove Isopod				1					FY 22 Bin 3	Crustacean
	A Cave Obligate Isopod (Cannulate cave)	Invertebrate								FY 21 Bin 2	Crustacean
1	Lea's Bog Lichen			1							Plant
1	Gorge Leafy Liverwort			1							Plant
1	Sharp's Leafy Liverwort			1							Plant
	Pine Island Oryzomys			1							Mammal
	Insular Cotton Rat	Mammal									Mammal
	Sherman's Short-tailed Shrew	Mammal									Mammal
	Sanibel Island Oryzomys	Mammal									Mammal
1	Appalachian Fissidens Moss			1							Plant
1	Hall's Pocket Moss			1							Plant
	Little Kennedy Cave Beetle				1					FY 20 Bin 3	Insect
	Saint Paul Cave Beetle			1						FY 20 Bin 3	Insect
	Hubricht's Cave Beetle				1					FY 20 Bin 3	Insect
	South Branch Valley Cave Beetle			1						FY 20 Bin 3	Insect
	Hubbard's Cave Beetle				1					FY 20 Bin 3	Insect
	Dry Fork Valley Cave Beetle	Beetle								FY 21 Bin 2	Insect
	Coleman Cave Beetle				1		1				Insect
	Thomas' Cave Beetle			1						FY 21 Bin 3	Insect
	New River Valley Cave Beetle (Narrows)			1						FY 20 Bin 3	Insect
	Avernus Cave Beetle			1						FY 20 Bin 3	Insect
	Maiden Spring Cave Beetle			1						FY 20 Bin 3	Insect
	Silken Cave Beetle			1						FY 20 Bin 3	Insect
	Natural Bridge Cave Beetle			1						FY 20 Bin 3	Insect
	Overlooked Cave Beetle				1					FY 20 Bin 3	Insect
	Maddens Cave Beetle (Shenandoah)	Beetle			1					FY 20 Bin 3	Insect
	Crossroads Cave Beetle			1						FY 20 Bin 3	Insect
	Cumberland Gap Cave Beetle			1						FY 20 Bin 3	Insect
			51	138	71	6	17	0	14
			Listed	Withdrawn	Negative	challenging neg	Candidate When Petitioned	WBP	Proposed
			plus guyandotte river		4 extinct

## Sheet: Sheet3
Scientific	Common Name	ESA T/E	Category	Type	Date	Cite
	Neuse River Waterdog
	Black Rail
	Carolina madtom
	Slenderclaw crayfish
	Panama City Crayfish
	Sickle Darter
	Frecklebelly madtom
	Canoe Creek Clubshell
	Atlantic pigtoe
	Western fanshell
	Round hickorynut
	Pearl River Map Turtle
Fundulus julisia	Barrens topminnow	Endangered	Listing	Final	2019-10-21	84 FR 56131	Southeast
Etheostoma trisella	Trispot Darter	Threatened	Listing	final	2018-12-28	83 FR 67131	Southeast
Etheostoma osburni	Candy Darter	Endangered	Listing	final	2018-11-21	83 FR 58747	Southeast
Pituophis ruthveni	Louisiana pinesnake	Threatened	Listing	final	2018-04-06	83 FR 14958	Southeast
Elliptio lanceolata	Yellow lance	Threatened	Listing	final	2018-04-03	83 FR 14189	Southeast
Necturus alabamensis	Black warrior waterdog	Endangered	Listing	final	2018-01-03	83 FR 00257	Southeast
Chamaesyce deltoidea ssp. pinetorum	Pineland sandmat	Threatened	Listing	final	2017-10-06	82 FR 46691	Southeast
Dalea carthagenensis var. floridana	Florida prairie-clover	Endangered	Listing	final	2017-10-06	82 FR 46691	Southeast
Sideroxylon reclinatum ssp. austrofloridense	Everglades bully	Threatened	Listing	final	2017-10-06	82 FR 46691	Southeast
Digitaria pauciflora	Florida pineland crabgrass	Threatened	Listing	final	2017-10-06	82 FR 46691	Southeast
Percina aurora	Pearl darter	Threatened	Listing	final	2017-09-20	82 FR 43885	Southeast
Bombus affinis	Rusty patched bumble bee	Endangered	Listing	final	2017-01-11	82 FR 03186	Southeast
Medionidus walkeri	Suwannee moccasinshell	Threatened	Listing	final	2016-10-06	81 FR 69417	Southeast
Etheostoma sagitta spilotum	Kentucky arrow darter	Threatened	Listing	final	2016-10-05	81 FR 68963	Southeast
Cicindelidia floridana	Miami tiger beetle	Endangered	Listing	final	2016-10-05	81 FR 68985	Southeast
Linum arenicola	Sand Flax	Endangered	Listing	final	2016-09-29	81 FR 66842	Southeast
Chamaesyce deltoidea ssp. serpyllum	Wedge spurge serpyllum ssp	Endangered	Listing	final	2016-09-29	81 FR 66842	Southeast
Chamaecrista lineata var. keyensis	Big Pine Partridge Pea	Endangered	Listing	final	2016-09-29	81 FR 66842	Southeast
Argythamnia blodgettii	Blodgett's Wild Mercury	Threatened	Listing	final	2016-09-29	81 FR 66842	Southeast
Platanthera integrilabia	White fringeless orchid	Threatened	Listing	final	2016-09-13	81 FR 62826	Southeast
Dendroica angelae	Elfin woods warbler	Threatened	Listing	final	2016-06-22	81 FR 40534	Southeast
Cambarus veteranus	Guyandotte River crayfish	Endangered	Listing	final	2016-04-07	81 FR 20450	Southeast
Cambarus callainus	Big Sandy crayfish	Threatened	Listing	final	2016-04-07	81 FR 20450	Southeast
Trichomanes punctatum ssp. floridanum	Florida bristle fern	Endangered	Listing	final	2015-10-06	80 FR 60440	Southeast
Pituophis melanoleucus lodingi	Black pinesnake	Threatened	Listing	final	2015-10-06	80 FR 60468	Southeast
Myotis septentrionalis	Northern long-eared bat	Threatened	Listing	final	2015-04-02	80 FR 17974	Southeast
Calidris canutus rufa	Rufa red knot	Threatened	Listing	final	2014-12-11	79 FR 73706	Southeast
Arabis georgiana	Georgia rockcress	Threatened	Listing	final	2014-09-12	79 FR 54627	Southeast
Cordia rupicola	Puerto Rico manjack	Threatened	Listing	final	2014-09-09	79 FR 53303	Southeast
Linum carteri var. carteri	Carter's small-flowered flax	Endangered	Listing	final	2014-09-04	79 FR 52567	Southeast
Brickellia mosieri	Florida brickell bush	Endangered	Listing	final	2014-09-04	79 FR 52567	Southeast
Anaea troglodyta floridalis	Florida leafwing butterfly	Endangered	Listing	final	2014-08-12	79 FR 47222	Southeast
Strymon acis bartrami	Bartram's hairstreak	Endangered	Listing	final	2014-08-12	79 FR 47222	Southeast
Ivesia webberi	Webber ivesia	Threatened	Listing	final	2014-06-03	79 FR 31878	Southeast
Leavenworthia exigua var. laciniata	Kentucky gladecress	Threatened	Listing	final	2014-05-06	79 FR 25683	Southeast
Chromolaena frustrata	Cape sable thoroughwort	Endangered	Listing	final	2013-10-24	78 FR 63795	Southeast
Pleuronaia dolabelloides	Slabside pearlymussel	Endangered	Listing	final	2013-09-26	78 FR 59269	Southeast
Lampsilis rafinesqueana	Neosho mucket	Endangered	Listing	final	2013-09-17	78 FR 57076	Southeast
Quadrula cylindrica cylindrica	Rabbitsfoot (cylindrica ssp)	Threatened	Listing	final	2013-09-17	78 FR 57076	Southeast
Crystallaria cincotta	Diamond darter	Endangered	Listing	final	2013-07-26	78 FR 45074	Southeast
Fusconaia escambia	Narrow pigtoe	Threatened	Listing	Final	2012-10-10	77 FR 61664	Southeast
Ptychobranchus jonesi	Southern kidneyshell	Endangered	Listing	Final	2012-10-10	77 FR 61664	Southeast
Hamiota australis	Southern sandshell	Threatened	Listing	Final	2012-10-10	77 FR 61664	Southeast
Villosa choctawensis	Choctaw bean	Endangered	Listing	Final	2012-10-10	77 FR 61664	Southeast
Margaritifera marrianae	Alabama pearlshell	Endangered	Listing	Final	2012-10-10	77 FR 61664	Southeast
Fusconaia rotulata	Round ebonyshell	Endangered	Listing	Final	2012-10-10	77 FR 61664	Southeast
Pleurobema strodeanum	Fuzzy pigtoe	Threatened	Listing	Final	2012-10-10	77 FR 61664	Southeast
Fusconaia burkei	Tapered pigtoe	Threatened	Listing	Final	2012-10-10	77 FR 61664	Southeast
Cyclargus thomasi bethunebakeri	Miami blue butterfly	Endangered	Listing	Final	2012-04-06	77 FR 20948	Southeast
Plethobasus cyphyus	Sheepnose	Endangered	Listing	Final	2012-03-03	77 FR 14914	Southeast
Cumberlandia monodonta	Spectaclecase	Endangered	Listing	Final	2012-03-03	77 FR 14914	Southeast
Villosa fabalis	Rayed bean	Endangered	Listing	Final	2012-02-14	77 FR 08632	Southeast
Epioblasma triquetra	Snuffbox	Endangered	Listing	Final	2012-02-14	77 FR 08632	Southeast
Acipenser oxyrinchus oxyrinchus (New York Bight DPS)	Atlantic sturgeon (New York Bight DPS)	Endangered	Listing	Final	2012-02-06	77 FR 05880	Southeast
Acipenser oxyrinchus oxyrinchus (Carolina DPS)	Atlantic sturgeon (Carolina DPS)	Endangered	Listing	Final	2012-02-06	77 FR 05914	Southeast
Acipenser oxyrinchus oxyrinchus (Chesapeake Bay DPS)	Atlantic sturgeon (Chesapeake Bay DPS)	Endangered	Listing	Final	2012-02-06	77 FR 05880	Southeast
Acipenser oxyrinchus oxyrinchus (South Atlantic DPS)	Atlantic sturgeon (South Atlantic DPS)	Endangered	Listing	Final	2012-02-06	77 FR 05914	Southeast
Acipenser oxyrinchus oxyrinchus (Gulf of Maine DPS)	Atlantic sturgeon (Gulf of Maine DPS)	Threatened	Listing	Final	2012-02-06	77 FR 05880	Southeast
Elliptio spinosa	Altamaha spinymussel	Endangered	Listing	Final	2011-10-11	76 FR 62928	Southeast
Cryptobranchus alleganiensis bishopi	Ozark hellbender	Endangered	Listing	Final	2011-10-06	76 FR 61956	Southeast
Etheostoma phytophilum	Rush darter	Endangered	Listing	Final	2011-08-09	76 FR 48722	Southeast
Chrosomus saylori	Laurel dace	Endangered	Listing	Final	2011-08-09	76 FR 48722	Southeast
Noturus crypticus	Chucky madtom	Endangered	Listing	Final	2011-08-09	76 FR 48722	Southeast
Etheostoma susanae	Cumberland darter	Endangered	Listing	Final	2011-08-09	76 FR 48722	Southeast
Etheostoma moorei	Yellowcheek darter	Endangered	Listing	Final	2011-08-09	76 FR 48722	Southeast
Pristis perotteti	Largetooth sawfish	Endangered	Listing	Final	2011-07-12	76 FR 40822	Southeast
Pleurobema hanleyianum	Georgia pigtoe	Endangered	Listing	Final	2010-11-02	75 FR 67512	Southeast
Pleurocera foremani	Rough hornsnail	Endangered	Listing	Final	2010-11-02	75 FR 67512	Southeast
Leptoxis foremani	Interrupted rocksnail	Endangered	Listing	Final	2010-11-02	75 FR 67512	Southeast
